# Supplementary material for: Activity of Various Cathepsin Proteases and Enrichment of Klotho Protein in the Urine and Urinary Extracellular Vesicles After SARS-CoV-2 Infection
Source: Viruses. 2024 Dec 28;17(1):25. doi: 10.3390/v17010025 (PMC11768607; doi:10.3390/v17010025)
Supplement: Supplementary file 1 [file viruses-17-00025-s001.zip]

Archive with 1 entries (1 files):
- viruses-3210027-supplementary.pdf
